# Supplementary material for: Fundamental Concepts of Bipolar and High-Density Surface EMG Understanding and Teaching for Clinical, Occupational, and Sport Applications: Origin, Detection, and Main Errors
Source: Sensors (Basel). 2022 May 30;22(11):4150. doi: 10.3390/s22114150 (PMC9185290; doi:10.3390/s22114150)
Supplement: Supplementary file 1 [file sensors-22-04150-s001.zip]

Archive with 11 entries (11 files):
- Sup1_Figure_2.pptx
- Sup10_Figure_18.pptx
- Sup11_Figure_20.pptx
- Sup2_Figure_4.pptx
- Sup3_FIgure_5.pptx
- Sup4_FIgure_7.pptx
- Sup5_Figure_11.pptx
- Sup6_Figure_12.pptx
- Sup7_Figure_13.pptx
- Sup8_Figure_14.pptx
- Sup9_Figure_15.pptx
